# Supplementary material for: Toward streamline variant classification: discrepancies in variant nomenclature and syntax for ClinVar pathogenic variants across annotation tools
Source: Hum Genomics. 2025 Jun 21;19:70. doi: 10.1186/s40246-025-00778-x (PMC12181866; doi:10.1186/s40246-025-00778-x)
Supplement: Supplementary file 23 — Additional file 23 [file 40246_2025_778_MOESM23_ESM.txt]

# Job ID:6f062893-1e40-4e67-9d84-a65326867737
# Metadata: variantvalidator_version: 2.2.1.dev691+g8946f76, variantvalidator_hgvs_version: 2.2.0, vvta_version: vvta_2024_01, vvseqrepo_db: VV_SR_2024_01/master, vvdb_version: vvdb_2024_5, options: transcript|genomic|protein|refseqgene|lrg|vcf|gene_info|tx_name|alt_loci
Input	Warnings	Select transcript	HGVS_transcript	HGVS_intronic_chr_context	HGVS_intronic_rsg_context	HGVS_RefSeqGene	HGVS_LRG	HGVS_LRG_transcript	HGVS_Predicted_Protein	HGVS_Genomic_GRCh37	HGVS_Genomic_GRCh38	GRCh37_CHR	GRCh37_POS	GRCh37_ID	GRCh37_REF	GRCh37_ALT	GRCh38_CHR	GRCh38_POS	GRCh38_ID	GRCh38_REF	GRCh38_ALT	Gene_Symbol	HGNC_Gene_ID	Transcript_description	Alt_genomic_loci
NM_001378609.3:c.351C>T		MANE	NM_001378609.3:c.351C>T			NG_033008.2:g.127572C>T			NP_001365538.2:p.(Asn117=)	NC_000012.11:g.80615887C>T	NC_000012.12:g.80222107C>T	12	80615887	.	C	T	12	80222107	.	C	T	OTOGL	HGNC:26901	Homo sapiens otogelin like (OTOGL), transcript variant 3, mRNA
NM_001282684.2:c.405C>T		MANE	NM_001282684.2:c.405C>T			NG_052003.1:g.10677C>T			NP_001269613.2:p.(His135=)	NC_000022.10:g.37453452C>T	NC_000022.11:g.37057412C>T	22	37453452	.	C	T	22	37057412	.	C	T	KCTD17	HGNC:25705	Homo sapiens potassium channel tetramerization domain containing 17 (KCTD17), transcript variant 1, mRNA
NM_001378609.3:c.1981G>A		MANE	NM_001378609.3:c.1981G>A			NG_033008.2:g.167525G>A			NP_001365538.2:p.(Val661Met)	NC_000012.11:g.80655840G>A	NC_000012.12:g.80262060G>A	12	80655840	.	G	A	12	80262060	.	G	A	OTOGL	HGNC:26901	Homo sapiens otogelin like (OTOGL), transcript variant 3, mRNA
NM_020884.7:c.4530G>C		MANE	NM_020884.7:c.4530G>C			NG_016984.2:g.48495G>C			NP_065935.4:p.(Lys1510Asn)	NC_000020.10:g.33587198G>C	NC_000020.11:g.34999395G>C	20	33587198	.	G	C	20	34999395	.	G	C	MYH7B	HGNC:15906	Homo sapiens myosin heavy chain 7B (MYH7B), mRNA
NM_001006658.3:c.623_624del		MANE	NM_001006658.3:c.623_624del						NP_001006659.1:p.(Pro208HisfsTer3)	NC_000001.10:g.207642049_207642050del	NC_000001.11:g.207468704_207468705del	1	207642043	.	TCC	T	1	207468698	.	TCC	T	CR2	HGNC:2336	Homo sapiens complement C3d receptor 2 (CR2), transcript variant 1, mRNA
NM_001382391.1:c.2259_2260del		MANE	NM_001382391.1:c.2259_2260del			NG_034100.1:g.99097_99098del			NP_001369320.1:p.(Glu755GlyfsTer30)	NC_000008.10:g.68070699_68070700del	NC_000008.11:g.67158464_67158465del	8	68070697	.	CAA	C	8	67158462	.	CAA	C	CSPP1	HGNC:26193	Homo sapiens centrosome and spindle pole associated protein 1 (CSPP1), transcript variant 8, mRNA
NM_006767.4:c.2348_2351del	The current status of LRG_989 is pending therefore changes may be made to the LRG reference sequence	MANE	NM_006767.4:c.2348_2351del			NG_034193.1:g.19640_19643del	LRG_989:g.19640_19643del		NP_006758.2:p.(Thr783ArgfsTer5)	NC_000022.10:g.21351197_21351200del	NC_000022.11:g.20996908_20996911del	22	21351195	.	AACGC	A	22	20996906	.	AACGC	A	LZTR1	HGNC:6742	Homo sapiens leucine zipper like post translational regulator 1 (LZTR1), mRNA
NM_000059.4:c.1053del		MANE	NM_000059.4:c.1053del						NP_000050.3:p.(Lys351AsnfsTer16)	NC_000013.10:g.32906668del	NC_000013.11:g.32332531del	13	32906663	.	GA	G	13	32332526	.	GA	G	BRCA2	HGNC:1101	Homo sapiens BRCA2 DNA repair associated (BRCA2), transcript variant 1, mRNA
NM_000038.6:c.1908_1909dup		MANE	NM_000038.6:c.1908_1909dup						NP_000029.2:p.(Gly637ValfsTer10)	NC_000005.9:g.112170812_112170813dup	NC_000005.10:g.112835115_112835116dup	5	112170810	.	G	GGT	5	112835113	.	G	GGT	APC	HGNC:583	Homo sapiens APC regulator of WNT signaling pathway (APC), transcript variant 3, mRNA
NM_024577.4:c.819dup		MANE	NM_024577.4:c.819dup						NP_078853.2:p.(Lys274Ter)	NC_000005.9:g.148418040dup	NC_000005.10:g.149038477dup	5	148418039	.	T	TA	5	149038476	.	T	TA	SH3TC2	HGNC:29427	Homo sapiens SH3 domain and tetratricopeptide repeats 2 (SH3TC2), mRNA
NM_001134673.4:c.243dup		MANE	NM_001134673.4:c.243dup			NG_011787.2:g.16091dup			NP_001128145.1:p.(Asp82ArgfsTer37)	NC_000001.10:g.61554036dup	NC_000001.11:g.61088364dup	1	61554033	.	G	GA	1	61088361	.	G	GA	NFIA	HGNC:7784	Homo sapiens nuclear factor I A (NFIA), transcript variant 1, mRNA
NM_000277.3:c.667_674dup		MANE	NM_000277.3:c.667_674dup			NG_008690.2:g.108236_108243dup			NP_000268.1:p.(Gln226ThrfsTer118)	NC_000012.11:g.103248946_103248953dup	NC_000012.12:g.102855168_102855175dup	12	103248945	.	G	GGGAATGTT	12	102855167	.	G	GGGAATGTT	PAH	HGNC:8582	Homo sapiens phenylalanine hydroxylase (PAH), transcript variant 1, mRNA
NM_000059.4:c.6449_6450insTA		MANE	NM_000059.4:c.6449_6450insTA						NP_000050.3:p.(Lys2150AsnfsTer19)	NC_000013.10:g.32914941_32914942insTA	NC_000013.11:g.32340804_32340805insTA	13	32914940	.	A	AAT	13	32340803	.	A	AAT	BRCA2	HGNC:1101	Homo sapiens BRCA2 DNA repair associated (BRCA2), transcript variant 1, mRNA
NM_000642.3:c.36_37insCG		MANE	NM_000642.3:c.36_37insCG			NG_012865.1:g.5995_5996insCG			NP_000633.2:p.(Asn13ArgfsTer24)	NC_000001.10:g.100316634_100316635insCG	NC_000001.11:g.99851078_99851079insCG	1	100316633	.	T	TGC	1	99851077	.	T	TGC	AGL	HGNC:321	Homo sapiens amylo-alpha-1, 6-glucosidase, 4-alpha-glucanotransferase (AGL), transcript variant 1, mRNA
NM_000532.5:c.433_434insGCTGTTA		MANE	NM_000532.5:c.433_434insGCTGTTA			NG_008939.1:g.16631_16632insGCTGTTA			NP_000523.2:p.(Met145SerfsTer18)	NC_000003.11:g.135980797_135980798insGCTGTTA	NC_000003.12:g.136261955_136261956insGCTGTTA	3	135980796	.	C	CAGCTGTT	3	136261954	.	C	CAGCTGTT	PCCB	HGNC:8654	Homo sapiens propionyl-CoA carboxylase subunit beta (PCCB), transcript variant 1, mRNA; nuclear gene for mitochondrial product
NM_000112.4:c.1487_1488insGGCG		MANE	NM_000112.4:c.1487_1488insGGCG						NP_000103.2:p.(Lys497AlafsTer2)	NC_000005.9:g.149360643_149360644insGGCG	NC_000005.10:g.149981080_149981081insGGCG	5	149360641	.	T	TCGGG	5	149981078	.	T	TCGGG	SLC26A2	HGNC:10994	Homo sapiens solute carrier family 26 member 2 (SLC26A2), mRNA
NM_015443.4:c.773_774inv		MANE	NM_015443.4:c.773_774inv			NG_032784.1:g.59004_59005inv			NP_056258.1:p.(Leu258Ser)	NC_000017.10:g.44248736_44248737inv	NC_000017.11:g.46171370_46171371inv	17	44248736	.	CA	TG	17	46171370	.	CA	TG	KANSL1	HGNC:24565	Homo sapiens KAT8 regulatory NSL complex subunit 1 (KANSL1), transcript variant 2, mRNA	NT_167251.1:g.617606_617607inv|NT_167251.2:g.615613_615614inv|NT_187663.1:g.873475_873476inv
NM_000260.4:c.47_48inv	The current status of LRG_1420 is pending therefore changes may be made to the LRG reference sequence	MANE	NM_000260.4:c.47_48inv			NG_009086.2:g.19492_19493inv	LRG_1420:g.19492_19493inv	LRG_1420t1:c.47_48inv	NP_000251.3:p.(Leu16Ser)	NC_000011.9:g.76853783_76853784inv	NC_000011.10:g.77142737_77142738inv	11	76853783	.	TG	CA	11	77142737	.	TG	CA	MYO7A	HGNC:7606	Homo sapiens myosin VIIA (MYO7A), transcript variant 1, mRNA	NW_003871081.1:g.144373_144374inv
NM_000545.8:c.1719_1720inv		MANE	NM_000545.8:c.1719_1720inv						NP_000536.6:p.(Ser574Gly)	NC_000012.11:g.121437381_121437382inv	NC_000012.12:g.120999578_120999579inv	12	121437381	.	CA	TG	12	120999578	.	CA	TG	HNF1A	HGNC:11621	Homo sapiens HNF1 homeobox A (HNF1A), transcript variant 2, mRNA
NM_000350.3:c.5843_5844inv		MANE	NM_000350.3:c.5843_5844inv			NG_009073.2:g.117858_117859inv			NP_000341.2:p.(Pro1948Leu)	NC_000001.10:g.94473845_94473846inv	NC_000001.11:g.94008289_94008290inv	1	94473845	.	TG	CA	1	94008289	.	TG	CA	ABCA4	HGNC:34	Homo sapiens ATP binding cassette subfamily A member 4 (ABCA4), transcript variant 1, mRNA
NM_000552.5:c.4222_4224del		MANE	NM_000552.5:c.4222_4224del			NG_009072.2:g.110475_110477del			NP_000543.3:p.(Lys1408del)	NC_000012.11:g.6128370_6128372del	NC_000012.12:g.6019204_6019206del	12	6128359	.	CCTT	C	12	6019193	.	CCTT	C	VWF	HGNC:12726	Homo sapiens von Willebrand factor (VWF), mRNA
NC_000002.12:88452181:GGCGGGCGCGGCGGGCGCGG:GGCGGGCGCGGCGGGCGCGGCGGGCGCGG	NC_000002.12:g.88452181GGCGGGCGCGGCGGGCGCGG>GGCGGGCGCGGCGGGCGCGGCGGGCGCGG automapped to NC_000002.12:g.88452200_88452201insCGGGCGCGG	MANE	NM_001135649.3:c.336_337insCGCGCCCGC						NP_001129121.1:p.(Pro112_Ala113insArgAlaArg)	NC_000002.11:g.88751719_88751720insCGGGCGCGG	NC_000002.12:g.88452200_88452201insCGGGCGCGG	2	88751718	.	C	CGCGGGCGCG	2	88452199	.	C	CGCGGGCGCG	FOXI3	HGNC:35123	Homo sapiens forkhead box I3 (FOXI3), mRNA
NC_000007.14:g.131556290_131556295del		MANE	NM_001018111.3:c.84_89del			NG_042104.1:g.5342_5347del			NP_001018121.1:p.(Pro30_Ser31del)	NC_000007.13:g.131241049_131241054del	NC_000007.14:g.131556290_131556295del	7	131241029	.	GGGCGAC	G	7	131556270	.	GGGCGAC	G	PODXL	HGNC:9171	Homo sapiens podocalyxin like (PODXL), transcript variant 1, mRNA
NC_000005.10:141945390:CTGCTGCTGCTGCTGCTGC:CTGCTGCTGCTGCTGCTGCTGCTGCTGCTGC	NC_000005.10:g.141945390CTGCTGCTGCTGCTGCTGC>CTGCTGCTGCTGCTGCTGCTGCTGCTGCTGC automapped to NC_000005.10:g.141945408_141945409insTGCTGCTGCTGC	MANE	NM_016580.4:c.3527_3528insGCAGCAGCAGCA						NP_057664.1:p.(Gly1176_Ser1177insGlnGlnGlnHis)	NC_000005.9:g.141324973_141324974insTGCTGCTGCTGC	NC_000005.10:g.141945408_141945409insTGCTGCTGCTGC	5	141324973	.	G	GTGCTGCTGCTGC	5	141945408	.	G	GTGCTGCTGCTGC	PCDH12	HGNC:8657	Homo sapiens protocadherin 12 (PCDH12), mRNA
NM_001378609.3:c.351C>T		MANE	NM_001378609.3:c.351C>T			NG_033008.2:g.127572C>T			NP_001365538.2:p.(Asn117=)	NC_000012.11:g.80615887C>T	NC_000012.12:g.80222107C>T	12	80615887	.	C	T	12	80222107	.	C	T	OTOGL	HGNC:26901	Homo sapiens otogelin like (OTOGL), transcript variant 3, mRNA
NM_020884.7:c.2451G>A		MANE	NM_020884.7:c.2451G>A			NG_016984.2:g.43252G>A			NP_065935.4:p.(Ala817=)	NC_000020.10:g.33581955G>A	NC_000020.11:g.34994152G>A	20	33581955	.	G	A	20	34994152	.	G	A	MYH7B	HGNC:15906	Homo sapiens myosin heavy chain 7B (MYH7B), mRNA
NM_001282684.2:c.405C>T		MANE	NM_001282684.2:c.405C>T			NG_052003.1:g.10677C>T			NP_001269613.2:p.(His135=)	NC_000022.10:g.37453452C>T	NC_000022.11:g.37057412C>T	22	37453452	.	C	T	22	37057412	.	C	T	KCTD17	HGNC:25705	Homo sapiens potassium channel tetramerization domain containing 17 (KCTD17), transcript variant 1, mRNA
NM_020884.7:c.1548C>T		MANE	NM_020884.7:c.1548C>T			NG_016984.2:g.37323C>T			NP_065935.4:p.(Phe516=)	NC_000020.10:g.33576026C>T	NC_000020.11:g.34988223C>T	20	33576026	.	C	T	20	34988223	.	C	T	MYH7B	HGNC:15906	Homo sapiens myosin heavy chain 7B (MYH7B), mRNA
NM_001282684.2:c.55G>A		MANE	NM_001282684.2:c.55G>A			NG_052003.1:g.5080G>A			NP_001269613.2:p.(Ala19Thr)	NC_000022.10:g.37447855G>A	NC_000022.11:g.37051815G>A	22	37447855	.	G	A	22	37051815	.	G	A	KCTD17	HGNC:25705	Homo sapiens potassium channel tetramerization domain containing 17 (KCTD17), transcript variant 1, mRNA
NM_001101421.4:c.599G>T		MANE	NM_001101421.4:c.599G>T						NP_001094891.4:p.(Ser200Ile)	NC_000012.11:g.109838926G>T	NC_000012.12:g.109401121G>T	12	109838926	.	G	T	12	109401121	.	G	T	MYO1H	HGNC:13879	Homo sapiens myosin IH (MYO1H), mRNA
NM_001378609.3:c.1957T>G		MANE	NM_001378609.3:c.1957T>G			NG_033008.2:g.167501T>G			NP_001365538.2:p.(Cys653Gly)	NC_000012.11:g.80655816T>G	NC_000012.12:g.80262036T>G	12	80655816	.	T	G	12	80262036	.	T	G	OTOGL	HGNC:26901	Homo sapiens otogelin like (OTOGL), transcript variant 3, mRNA
NM_001378609.3:c.1078C>T		MANE	NM_001378609.3:c.1078C>T			NG_033008.2:g.157183C>T			NP_001365538.2:p.(Arg360Ter)	NC_000012.11:g.80645498C>T	NC_000012.12:g.80251718C>T	12	80645498	.	C	T	12	80251718	.	C	T	OTOGL	HGNC:26901	Homo sapiens otogelin like (OTOGL), transcript variant 3, mRNA
NM_001378609.3:c.1585C>T		MANE	NM_001378609.3:c.1585C>T			NG_033008.2:g.160648C>T			NP_001365538.2:p.(Gln529Ter)	NC_000012.11:g.80648963C>T	NC_000012.12:g.80255183C>T	12	80648963	.	C	T	12	80255183	.	C	T	OTOGL	HGNC:26901	Homo sapiens otogelin like (OTOGL), transcript variant 3, mRNA
NM_014363.6:c.9219_9220del		MANE	NM_014363.6:c.9219_9220del			NG_012342.1:g.104046_104047del			NP_055178.3:p.(Cys3073Ter)	NC_000013.10:g.23908797_23908798del	NC_000013.11:g.23334658_23334659del	13	23908794	.	TCA	T	13	23334655	.	TCA	T	SACS	HGNC:10519	Homo sapiens sacsin molecular chaperone (SACS), transcript variant 1, mRNA
NM_182961.4:c.482_483del		MANE	NM_182961.4:c.482_483del			NG_012855.2:g.132108_132109del			NP_892006.3:p.(Ser161Ter)	NC_000006.11:g.152831428_152831429del	NC_000006.12:g.152510293_152510294del	6	152831425	.	CAG	C	6	152510290	.	CAG	C	SYNE1	HGNC:17089	Homo sapiens spectrin repeat containing nuclear envelope protein 1 (SYNE1), transcript variant 1, mRNA
NM_005359.6:c.1245_1248del		MANE	NM_005359.6:c.1245_1248del						NP_005350.1:p.(Asp415GlufsTer20)	NC_000018.9:g.48593494_48593497del	NC_000018.10:g.51067124_51067127del	18	48593490	.	TAGAC	T	18	51067120	.	TAGAC	T	SMAD4	HGNC:6770	Homo sapiens SMAD family member 4 (SMAD4), transcript variant 1, mRNA
NM_078480.3:c.382_383del		MANE	NM_078480.3:c.382_383del			NG_033879.1:g.15886_15887del			NP_510965.1:p.(Met128ValfsTer11)	NC_000008.10:g.144900670_144900671del	NC_000008.11:g.143818500_143818501del	8	144900669	.	CAT	C	8	143818499	.	CAT	C	PUF60	HGNC:17042	Homo sapiens poly(U) binding splicing factor 60 (PUF60), transcript variant 1, mRNA	NT_187571.1:g.295511_295512del|NW_003315923.1:g.157145_157146del
NM_000059.3:c.4228_4229insA	NM_000059.3:c.4228_4229insA automapped to NM_000059.3:c.4228dup|TranscriptVersionWarning: A more recent version of the selected reference sequence NM_000059.3 is available for genome build GRCh38 (NM_000059.4)	RefSeq	NM_000059.3:c.4228dup			NG_012772.3:g.28104dup	LRG_293:g.28104dup	LRG_293t1:c.4228dup	NP_000050.2:p.(Thr1410AsnfsTer4)	NC_000013.10:g.32912720dup	NC_000013.11:g.32338583dup	13	32912718	.	T	TA	13	32338581	.	T	TA	BRCA2	HGNC:1101	Homo sapiens BRCA2 DNA repair associated (BRCA2), mRNA
NM_001130987.1:c.3105dup	TranscriptVersionWarning: A more recent version of the selected reference sequence NM_001130987.1 is available for genome build GRCh38 (NM_001130987.2)	FALSE	NM_001130987.1:c.3105dup					LRG_845t2:c.3105dup	NP_001124459.1:p.(Ile1036HisfsTer14)	NC_000002.11:g.71797748dup	NC_000002.12:g.71570618dup	2	71797746	.	A	AC	2	71570616	.	A	AC	DYSF	HGNC:3097	Homo sapiens dysferlin (DYSF), transcript variant 1, mRNA
NM_000277.3:c.1355dup		MANE	NM_000277.3:c.1355dup			NG_008690.2:g.124232dup			NP_000268.1:p.(Ter453ValextTer35)	NC_000012.11:g.103232959dup	NC_000012.12:g.102839181dup	12	103232956	.	C	CT	12	102839178	.	C	CT	PAH	HGNC:8582	Homo sapiens phenylalanine hydroxylase (PAH), transcript variant 1, mRNA
NM_000155.4:c.1138T>C		MANE	NM_000155.4:c.1138T>C			NG_009029.2:g.8859T>C			NP_000146.2:p.(Ter380ArgextTer49)	NC_000009.11:g.34650444T>C	NC_000009.12:g.34650447T>C	9	34650444	.	T	C	9	34650447	.	T	C	GALT	HGNC:4135	Homo sapiens galactose-1-phosphate uridylyltransferase (GALT), transcript variant 1, mRNA
NM_001110792.2:c.1497A>G		MANE	NM_001110792.2:c.1497A>G			NG_007107.3:g.111737A>G			NP_001104262.1:p.(Ter499TrpextTer27)	NC_000023.10:g.153295818T>C	NC_000023.11:g.154030367T>C	X	153295818	.	T	C	X	154030367	.	T	C	MECP2	HGNC:6990	Homo sapiens methyl-CpG binding protein 2 (MECP2), transcript variant 2, mRNA	NW_003871103.3:g.1464346T>C
NM_145038.5:c.2223A>C		MANE	NM_145038.5:c.2223A>C			NG_042824.1:g.59606A>C			NP_659475.2:p.(Ter741CysextTer13)	NC_000002.11:g.26679385A>C	NC_000002.12:g.26456517A>C	2	26679385	.	A	C	2	26456517	.	A	C	DRC1	HGNC:24245	Homo sapiens dynein regulatory complex subunit 1 (DRC1), mRNA
NM_000033.4:c.234_242del		MANE	NM_000033.4:c.234_242del			NG_009022.2:g.5633_5641del			NP_000024.2:p.(Arg80_Leu82del)	NC_000023.10:g.152990955_152990963del	NC_000023.11:g.153725500_153725508del	X	152990950	.	TGGCTCCTGC	T	X	153725495	.	TGGCTCCTGC	T	ABCD1	HGNC:61	Homo sapiens ATP binding cassette subfamily D member 1 (ABCD1), mRNA	NW_003871103.3:g.1159483_1159491del
NM_001145026.2:c.147_158del		MANE	NM_001145026.2:c.147_158del			NG_034052.1:g.5488_5499del			NP_001138498.1:p.(Thr51_Thr54del)	NC_000012.11:g.80838613_80838624del	NC_000012.12:g.80444833_80444844del	12	80838610	.	AGTGACAACAAAT	A	12	80444830	.	AGTGACAACAAAT	A	PTPRQ	HGNC:9679	Homo sapiens protein tyrosine phosphatase receptor type Q (PTPRQ), mRNA
NM_000102.4:c.334_336dup		MANE	NM_000102.4:c.334_336dup			NG_007955.1:g.7178_7180dup			NP_000093.1:p.(Ile112dup)	NC_000010.10:g.104595111_104595113dup	NC_000010.11:g.102835354_102835356dup	10	104595110	.	C	CGAT	10	102835353	.	C	CGAT	CYP17A1	HGNC:2593	Homo sapiens cytochrome P450 family 17 subfamily A member 1 (CYP17A1), mRNA
NM_000156.6:c.507_521dup		MANE	NM_000156.6:c.507_521dup			NG_009785.1:g.7575_7589dup			NP_000147.1:p.(Cys169_Ser173dup)	NC_000019.9:g.1398967_1398981dup	NC_000019.10:g.1398968_1398982dup	19	1398963	.	C	CCAGGAGGTGAGGTTG	19	1398964	.	C	CCAGGAGGTGAGGTTG	GAMT	HGNC:4136	Homo sapiens guanidinoacetate N-methyltransferase (GAMT), transcript variant 1, mRNA
